# Supplementary material for: Sequence Type 5 (ST5) as a Possible Predictor of Bacterial Persistence in Adult Patients with Methicillin-Resistant Staphylococcus aureus Pneumonia Treated with Vancomycin
Source: Microbiol Spectr. 2022 Sep 12;10(5):e01348-22. doi: 10.1128/spectrum.01348-22 (PMC9603198; doi:10.1128/spectrum.01348-22)
Supplement: Supplemental file 1 — Supplemental material. Download spectrum.01348-22-s0001.xlsx, XLSX file, 0.01 MB [file spectrum.01348-22-s0001.xlsx]

## Sheet: Sheet1
BioProject	BioSample	Accession	Organism
PRJNA860943	SAMN29924237	JANHHD000000000	Staphylococcus aureus S1-2-46
PRJNA860943	SAMN29924238	JANHHE000000000	Staphylococcus aureus S1-2-65
PRJNA860943	SAMN29924239	JANHHF000000000	Staphylococcus aureus S1-2-29
PRJNA860943	SAMN29924240	JANHHG000000000	Staphylococcus aureus S1-2-43
PRJNA860943	SAMN29924241	JANHHH000000000	Staphylococcus aureus S1-2-51
PRJNA860943	SAMN29924242	JANHHI000000000	Staphylococcus aureus S1-3-2
PRJNA860943	SAMN29924243	JANHHJ000000000	Staphylococcus aureus S1-2-39
PRJNA860943	SAMN29924244	JANHHK000000000	Staphylococcus aureus S1-2-71
PRJNA860943	SAMN29924245	JANHHL000000000	Staphylococcus aureus S1-3-5
PRJNA860943	SAMN29924246	JANHHM000000000	Staphylococcus aureus S1-2-78
PRJNA860943	SAMN29924247	JANHHN000000000	Staphylococcus aureus S1-2-60
PRJNA860943	SAMN29924248	JANHHO000000000	Staphylococcus aureus S1-2-33
PRJNA860943	SAMN29924249	JANHHP000000000	Staphylococcus aureus S1-3-14
PRJNA860943	SAMN29924250	JANHHQ000000000	Staphylococcus aureus S1-1-61
PRJNA860943	SAMN29924251	JANHHR000000000	Staphylococcus aureus S1-2-54
PRJNA860943	SAMN29924252	JANHHS000000000	Staphylococcus aureus S1-2-55
PRJNA860943	SAMN29924253	JANHHT000000000	Staphylococcus aureus S1-1-69
PRJNA860943	SAMN29924254	JANHHU000000000	Staphylococcus aureus S1-2-28
PRJNA860943	SAMN29924255	JANHHV000000000	Staphylococcus aureus S1-2-57
PRJNA860943	SAMN29924256	JANHHW000000000	Staphylococcus aureus S1-1-79
PRJNA860943	SAMN29924257	JANHHX000000000	Staphylococcus aureus S1-2-22
PRJNA860943	SAMN29924258	JANHHY000000000	Staphylococcus aureus S1-1-39
PRJNA860943	SAMN29924259	JANHHZ000000000	Staphylococcus aureus S1-3-16
PRJNA860943	SAMN29924260	JANHIA000000000	Staphylococcus aureus S1-2-21
PRJNA860943	SAMN29924261	JANHIB000000000	Staphylococcus aureus S1-1-20
PRJNA860943	SAMN29924262	JANHIC000000000	Staphylococcus aureus S1-1-74
PRJNA860943	SAMN29924263	JANHID000000000	Staphylococcus aureus S1-1-55
PRJNA860943	SAMN29924264	JANHIE000000000	Staphylococcus aureus S1-1-80
PRJNA860943	SAMN29924265	JANHIF000000000	Staphylococcus aureus S1-2-9
PRJNA860943	SAMN29924266	JANHIG000000000	Staphylococcus aureus S1-1-62
PRJNA860943	SAMN29924267	JANHIH000000000	Staphylococcus aureus S1-1-65
PRJNA860943	SAMN29924268	JANHII000000000	Staphylococcus aureus S1-1-10
PRJNA860943	SAMN29924269	JANHIJ000000000	Staphylococcus aureus S1-1-64
PRJNA860943	SAMN29924270	JANHIK000000000	Staphylococcus aureus S1-3-13
PRJNA860943	SAMN29924271	JANHIL000000000	Staphylococcus aureus S2-1-64
PRJNA860943	SAMN29924272	JANHIM000000000	Staphylococcus aureus S1-1-33
PRJNA860943	SAMN29924273	JANHIN000000000	Staphylococcus aureus S1-1-34
PRJNA860943	SAMN29924274	JANHIO000000000	Staphylococcus aureus S1-1-81
PRJNA860943	SAMN29924275	JANHIP000000000	Staphylococcus aureus S1-1-78
PRJNA860943	SAMN29924276	JANHIQ000000000	Staphylococcus aureus S1-1-76
PRJNA860943	SAMN29924277	JANHIR000000000	Staphylococcus aureus S1-1-42
PRJNA860943	SAMN29924278	JANHIS000000000	Staphylococcus aureus S1-2-68
PRJNA860943	SAMN29924279	JANHIT000000000	Staphylococcus aureus S1-1-60
PRJNA860943	SAMN29924280	JANHIU000000000	Staphylococcus aureus S1-2-81
PRJNA860943	SAMN29924281	JANHIV000000000	Staphylococcus aureus S1-2-4
PRJNA860943	SAMN29924282	JANHIW000000000	Staphylococcus aureus S1-1-58
PRJNA860943	SAMN29924283	JANHIX000000000	Staphylococcus aureus S1-1-63
PRJNA860943	SAMN29924284	JANHIY000000000	Staphylococcus aureus S1-3-3
PRJNA860943	SAMN29924285	JANHIZ000000000	Staphylococcus aureus S1-1-56
PRJNA860943	SAMN29924286	JANHJA000000000	Staphylococcus aureus S1-2-14
PRJNA860943	SAMN29924287	JANHJB000000000	Staphylococcus aureus S1-2-56
